# Supplementary material for: Spatiotemporally programmed dielectric liquid crystal elastomer: Electro-reversible 3D morphing via inverse 4D printing
Source: Sci Adv. 2025 Nov 26;11(48):eaeb2289. doi: 10.1126/sciadv.aeb2289 (PMC12652243; doi:10.1126/sciadv.aeb2289)
Supplement: Supplementary file 2 — Movies S1 to S4 [file sciadv.aeb2289_movies_s1_to_s4.zip]

Archive with 4 entries (4 files):
- aeb2289_movie_s1.mp4
- aeb2289_movie_s2.mp4
- aeb2289_movie_s3.mp4
- aeb2289_movie_s4.mp4
